# Supplementary material for: Beyond the ABCs—Discovery of Three New Plasmid Types in Rhodobacterales (RepQ, RepY, RepW)
Source: Microorganisms. 2022 Mar 29;10(4):738. doi: 10.3390/microorganisms10040738 (PMC9025767; doi:10.3390/microorganisms10040738)
Supplement: Supplementary file 1 [file microorganisms-10-00738-s001.zip]

Archive with 15 entries (13 files):
- Supplementary Figures & Tables/
- Supplementary Figures & Tables/Figure_S1_Read_mapping_DSM109990_mod_211102.pdf
- Supplementary Figures & Tables/Figure_S2new_sulfito_type_cryptic_UBCGtree_220225.pdf
- Supplementary Figures & Tables/Figure_S3new_dendrograms_cu_tetra_man_220225.pdf
- Supplementary Figures & Tables/Figure_S4new_Sulfito_repABC-8_mauve_with_pontiacus_sort_220125.pdf
- Supplementary Figures & Tables/Figure_S5_Plasmid-Functionality-Test_RepQ-RepY-RepW_220229.pptx
- Supplementary Figures & Tables/Figure_S6new_Phylogeny-Complete_RepQ_211010.pptx
- Supplementary Figures & Tables/Figure_S7new_Phylogeny_RepW_61-Taxa_220225.pptx
- Supplementary Figures & Tables/Supplementary Figures (PDF)/
- Supplementary Figures & Tables/Supplementary Figures (PDF)/Figure_S5_Plasmid-Functionality-Test_RepQ-RepY-RepW_220229.pdf
- Supplementary Figures & Tables/Supplementary Figures (PDF)/Figure_S6new_Phylogeny-Complete_RepQ_211010.pdf
- Supplementary Figures & Tables/Supplementary Figures (PDF)/Figure_S7new_Phylogeny_RepW_61-Taxa_220225.pdf
- Supplementary Figures & Tables/TableS1_Rhodobacterales_strains_220316.xlsx
- Supplementary Figures & Tables/TableS2_annotation_220225.xlsx
- Supplementary Figures & Tables/TableS3_RepQ-RepY-RepW-Phylogeny_Strains_220225.xlsx
