# Supplementary material for: Beyond the ABCs—Discovery of Three New Plasmid Types in Rhodobacterales (RepQ, RepY, RepW)
Source: Microorganisms. 2022 Mar 29;10(4):738. doi: 10.3390/microorganisms10040738 (PMC9025767; doi:10.3390/microorganisms10040738)
Supplement: Supplementary file 1 [file microorganisms-10-00738-s001.zip › Supplementary Figures & Tables/TableS1_Rhodobacterales_strains_220316.xlsx]

## Sheet: TableS1_Rhodobacterales_strains
Table S1. Overview of 41 Rhodobacterales strains shown in Figure 1. An asterisk in the column ECR_sum (*) indicates that one of the ECRs contained only a putative replicase, which function has not been tested in Rhodobacterales yet. # The correct taxonomic name is Cereibacter sphaeroides 2.4.1.
Tree_order	Strain	Assembly _ncbi	Clade	ECR_sum	RepABC	DnaA-like	RepA	RepB	RepC_soli	RepL	RepQ	RepY	RepW
tip_01	Sulfitobacter dubius DSM 109990	CP085144-53	Clade 2	9	3	0	4	1	0	0	0	0	1
tip_02	Sulfitobacter sp. DSM 110093	CP085167-72	Clade 2	5	3	0	1	0	0	0	0	0	1
tip_03	Sulfitobacter profundi D7	GCA_003611275.1	Clade 2	5	4	0	0	1	0	0	0	0	0
tip_04	Sulfitobacter indolifex DSM 14862	CP084951-58	Clade 2	7	4	2	0	0	0	0	1	0	0
tip_05	Sulfitobacter sp. THAF37	GCA_009363555.1	Clade 2	7	3	1	1	2	0	0	0	0	0
tip_06	Sulfitobacter sp. AM1-D1	GCA_001886735.1	Clade 2	5	2	1	1	1	0	0	0	0	0
tip_07	Sulfitobacter mediterraneus SC7-37	GCA_016801755.1	Clade 2	5	2	0	1	2	0	0	0	0	0
tip_08	Sulfitobacter mediterraneus SC1-11	GCA_016801775.1	Clade 2	4	2	0	1	1	0	0	0	0	0
tip_09	Sulfitobacter sp. SK011	GCA_003352065.1	Clade 2	0	0	0	0	0	0	0	0	0	0
tip_10	Sulfitobacter pontiacus SK025	GCA_003352105.1	Clade 2	6	3	2	1	0	0	0	0	0	0
tip_11	Sulfitobacter pontiacus DSM 110277	CP084959-65	Clade 2	6	3	2	0	0	0	0	0	1	0
tip_12	Sulfitobacter pontiacus B30-2	GCA_015871245.1	Clade 2	0	0	0	0	0	0	0	0	0	0
tip_13	Sulfitobacter pontiacus S1704	GCA_013487745.1	Clade 2	3	1	2	0	0	0	0	0	0	0
tip_14	Sulfitobacter sp. BSw21498	GCA_006064855.1	Clade 2	1	1	0	0	0	0	0	0	0	0
tip_15	Sulfitobacter sp. JK7-1	GCA_018200035.1	Clade 2	4	2	1	0	1	0	0	0	0	0
tip_16	Sulfitobacter sp. SK012	GCA_003352085.1	Clade 2	3	3	0	0	0	0	0	0	0	0
tip_17	Roseobacter litoralis DSM 6996	GCA_000154785.2	Clade 2	3	1	1	1	0	0	0	0	0	0
tip_18	Roseobacter denitrificans DSM 7001	GCA_000014045.1	Clade 2	4	0	1	3	0	0	0	0	0	0
tip_19	Roseobacter ponti DSM 106830	GCA_012932215.1	Clade 2	1	0	1	0	0	0	0	0	0	0
tip_20	Pseudosulfitobacter pseudonitzschiae H46	GCA_013347125.1	Clade 2	9*	3	2	1	1	1	0	0	0	0
tip_21	Pseudosulfitobacter sp. DSM107133	CP085154-66	Clade 2	12	6	0	2	2	0	1	0	0	1
tip_22	Pseudosulfitobacter sp. SMR1	GCA_002222635.1	Clade 2	7	5	0	1	1	0	0	0	0	0
tip_23	Roseobacteraceae bacterium JL08	GCA_003352045.1	Clade 2	0	0	0	0	0	0	0	0	0	0
tip_24	Phaeobacter inhibens DSM 17395	GCA_000154765.2	Clade 1	3	0	1	1	1	0	0	0	0	0
tip_25	Phaeobacter gallaeciensis DSM 26640	GCA_000511385.1	Clade 1	7	3	1	1	1	1	0	0	0	0
tip_26	Leisingera methylohalidivorans DSM 14336	GCA_000511355.1	Clade 1	2	1	1	0	0	0	0	0	0	0
tip_27	Ruegeria pomeroyi DSM 15171	GCA_000011965.2	Clade 1	1	0	1	0	0	0	0	0	0	0
tip_28	Marinibacterium anthonyi DSM 107130	GCA_003217735.2	Clade 1	12	6	1	2	2	0	1	0	0	0
tip_29	Pelagibaca abyssi JLT2014	GCA_001975705.1	Clade 3	8	4	2	2	0	0	0	0	0	0
tip_30	Marinovum algicola DSM 27768	GCA_001046955.1	Clade 3	11	5	2	2	2	0	0	0	0	0
tip_31	Roseovarius indicus DSM26383	GCA_008728195.1	Clade 3	4	3	0	0	0	0	1	0	0	0
tip_32	Roseovarius mucosus SMR3	GCA_002080415.1	Clade 3	2	1	0	1	0	0	0	0	0	0
tip_33	Octadecabacter arcticus DSM 13978	GCA_000155735.2	Clade 4	2	1	0	1	0	0	0	0	0	0
tip_34	Yoonia vestfoldensis SMR4r	GCA_002158905.1	Clade 4	2	1	0	1	0	0	0	0	0	0
tip_35	Dinoroseobacter shibae DSM 16493	GCA_000018145.1	Clade 5	5	3	0	1	1	0	0	0	0	0
tip_36	Jannaschia sp. CCS1	GCA_000013565.1	Clade 5	1	0	0	1	0	0	0	0	0	0
tip_37	Paracoccus denitrificans PD1222	GCA_000203895.1	Clade 8	2	0	1	0	1	0	0	0	0	0
tip_38	Paracoccus aminophilus JCM 7686	GCA_000444995.1	Clade 8	8*	2	1	2	2	0	0	0	0	0
tip_39	Rhodobacter capsulatus SB 1003	GCA_000021865.1	Clade 8	1	1	0	0	0	0	0	0	0	0
tip_40	Thioclava nitratireducens 25B10_4	GCA_001940525.2	Clade 8	2	2	0	0	0	0	0	0	0	0
tip_41	Rhodobacter sphaeroides 2.4.1 #	GCA_003324715.1	Clade 8	5	2	1	1	1	0	0	0	0	0
