# Supplementary material for: Beyond the ABCs—Discovery of Three New Plasmid Types in Rhodobacterales (RepQ, RepY, RepW)
Source: Microorganisms. 2022 Mar 29;10(4):738. doi: 10.3390/microorganisms10040738 (PMC9025767; doi:10.3390/microorganisms10040738)
Supplement: Supplementary file 1 [file microorganisms-10-00738-s001.zip › Supplementary Figures & Tables/TableS2_annotation_220225.xlsx]

## Sheet: Tabelle1
Table S2. Annotation of genes located on the five novel RepW, RepY and RepW plasmids identified in the current study. RepW, RepY and RepQ replication proteins are highlighted in red, blue and orange, respectively.
Replicon id	Strain	Replicase	locus_tag	Position	Length (aa)	COG class	EC_number	Annotation	MOBscan
pDSM107133_l	Pseudosulfitobacter sp. DSM 107133	RepW	DSM107133_05018	1:1299	432		NA	plasmid replication protein RepW
pDSM107133_l	Pseudosulfitobacter sp. DSM 107133	RepW	DSM107133_05019	1654:2661	335	U	NA	hypothetical protein	MOBv (e-27)
pDSM107133_l	Pseudosulfitobacter sp. DSM 107133	RepW	DSM107133_05020	2741:3091	116		NA	hypothetical protein
pDSM107133_l	Pseudosulfitobacter sp. DSM 107133	RepW	DSM107133_05021	3558:3878	106	S	EC:3.1.-.-	yafQ mRNA interferase toxin YafQ
pDSM107133_l	Pseudosulfitobacter sp. DSM 107133	RepW	DSM107133_05022	3850:4140	96	L	NA	dinJ Antitoxin DinJ
pDSM109990_i	Sulfitobacter dubius DSM 109990	RepW	DSM109990_04152	1:1242	413		NA	plasmid replication protein RepW
pDSM109990_i	Sulfitobacter dubius DSM 109990	RepW	DSM109990_04153	1344:1913	189		NA	hypothetical protein
pDSM109990_i	Sulfitobacter dubius DSM 109990	RepW	DSM109990_04154	2007:2606	199		NA	hypothetical protein
pDSM109990_i	Sulfitobacter dubius DSM 109990	RepW	DSM109990_04155	2684:3034	116		NA	hypothetical protein
pDSM110093_e	Sulfitobacter sp. DSM 110093	RepW	DSM110093_04248	1:1083	360		NA	plasmid replication protein RepW
pDSM110093_e	Sulfitobacter sp. DSM 110093	RepW	DSM110093_04249	1467:1895	142	K	NA	hypothetical protein
pDSM110093_e	Sulfitobacter sp. DSM 110093	RepW	DSM110093_04250	2686:3510	274		NA	hypothetical protein
pDSM110093_e	Sulfitobacter sp. DSM 110093	RepW	DSM110093_04251	3501:3932	143		NA	hypothetical protein
pDSM110093_e	Sulfitobacter sp. DSM 110093	RepW	DSM110093_04252	4256:4441	61		NA	hypothetical protein
pDSM110093_e	Sulfitobacter sp. DSM 110093	RepW	DSM110093_04253	4438:4866	142		NA	hypothetical protein
pDSM110093_e	Sulfitobacter sp. DSM 110093	RepW	DSM110093_04254	5323:5502	59		NA	hypothetical protein
pDSM110277_f	Sulfitobacter pontiacus DSM 110277	RepY	DSM110277_03778	1:609	202	S	NA	plasmid replication protein RepY
pDSM110277_f	Sulfitobacter pontiacus DSM 110277	RepY	DSM110277_03779	1142:2113	323	L	EC:2.1.1.37	Modification methylase AplI
pDSM110277_f	Sulfitobacter pontiacus DSM 110277	RepY	DSM110277_03780	2110:2958	282	L	NA	Type-2 restriction enzyme NgoMIV
pDSM110277_f	Sulfitobacter pontiacus DSM 110277	RepY	DSM110277_03781	3041:3676	211		NA	hypothetical protein
pDSM110277_f	Sulfitobacter pontiacus DSM 110277	RepY	DSM110277_03782	4520:5575	351	L	NA	hypothetical protein	MOBq (e-50)
pDSM14862_g	Sulfitobacter indolifex DSM 14862	RepQ	DSM14862_04452	1:870	289	L	NA	plasmid replication protein RepQ
pDSM14862_g	Sulfitobacter indolifex DSM 14862	RepQ	DSM14862_04453	1524:1976	150		NA	hypothetical protein
pDSM14862_g	Sulfitobacter indolifex DSM 14862	RepQ	DSM14862_04454	1969:2319	116		NA	hypothetical protein
pDSM14862_g	Sulfitobacter indolifex DSM 14862	RepQ	DSM14862_04455	3807:5237	476	T	NA	Autoinducer 2 sensor kinase/phosphatase LuxQ
pDSM14862_g	Sulfitobacter indolifex DSM 14862	RepQ	DSM14862_04456	5690:5869	59		NA	hypothetical protein
pDSM14862_g	Sulfitobacter indolifex DSM 14862	RepQ	DSM14862_04457	6840:6935	31		NA	hypothetical protein
pDSM14862_g	Sulfitobacter indolifex DSM 14862	RepQ	DSM14862_04458	7352:7606	84		NA	hypothetical protein
pDSM14862_g	Sulfitobacter indolifex DSM 14862	RepQ	DSM14862_04459	7603:8577	324		NA	Chromosome partition protein Smc
pDSM14862_g	Sulfitobacter indolifex DSM 14862	RepQ	DSM14862_04460	8843:9895	350	S	NA	hypothetical protein
pDSM14862_g	Sulfitobacter indolifex DSM 14862	RepQ	DSM14862_04461	9892:10995	367	L	NA	hypothetical protein
pDSM14862_g	Sulfitobacter indolifex DSM 14862	RepQ	DSM14862_04462	11137:11343	68		NA	hypothetical protein
pDSM14862_g	Sulfitobacter indolifex DSM 14862	RepQ	DSM14862_04463	11333:14017	894	U	NA	Protein TraI	MOBp (e-38)
pDSM14862_g	Sulfitobacter indolifex DSM 14862	RepQ	DSM14862_04464	14014:14382	122		NA	hypothetical protein
pDSM14862_g	Sulfitobacter indolifex DSM 14862	RepQ	DSM14862_04465	14488:15012	174		NA	hypothetical protein
pDSM14862_g	Sulfitobacter indolifex DSM 14862	RepQ	DSM14862_04466	15005:15721	238	D	NA	hypothetical protein
pDSM14862_g	Sulfitobacter indolifex DSM 14862	RepQ	DSM14862_04467	15718:16116	132		NA	hypothetical protein
pDSM14862_g	Sulfitobacter indolifex DSM 14862	RepQ	none	16349:8	316		NA	Regulatory protein RepA
