# Supplementary material for: Beyond the ABCs—Discovery of Three New Plasmid Types in Rhodobacterales (RepQ, RepY, RepW)
Source: Microorganisms. 2022 Mar 29;10(4):738. doi: 10.3390/microorganisms10040738 (PMC9025767; doi:10.3390/microorganisms10040738)
Supplement: Supplementary file 1 [file microorganisms-10-00738-s001.zip › Supplementary Figures & Tables/TableS3_RepQ-RepY-RepW-Phylogeny_Strains_220225.xlsx]

## Sheet: Table-S3A-RepQ
Table S3A. RepQ-type plasmid replicases. Homologous replicases of RepQ with 289 amino acids from the 17,291 bp plasmid from Sulfitobacter indolifex DSM 14862 (orange) were mainly identified in Gammaproteobacteria.
MAG, metagenome-assembled genome; yes*, circularized plasmid; QnrS2, quinolone resistance protein; BlaKPC-21, carbapenem resistance protein; BlaFOX, FOX family cephalosporin-hydrolyzing class C beta-lactamase.
The presence of antibiotic resistance genes is highlighted in red.
No.	Strain	Size (bp)	circular	Localization	Name	QnrS2	BlaKPC-21	BlaFOX	Accession (Replicase)	Accession (Contig)	Class	Order	Family	Publication
01	Pseudomonas formosensis JCM18415	259,929	no	x	x	no	no	no	WP_090538715.1	NZ_FOYD01000005.1	Gammaproteobacteria	Pseudomonadales	Pseudomonadaceae	no
02	Nitrincola alkalilacustris NCAIM-B-02612	492,090	no	x	x	no	no	no	WP_151703815.1	NZ_WBOM01000004.1	Gammaproteobacteria	Oceanospirillales	Oceanospirillaceae	no
03	Halomonas titanicae DSM 26667	127,856	no	x	x	no	no	no	WP_089691378.1	NZ_FNEF01000018.1	Gammaproteobacteria	Oceanospirillales	Halomonadaceae	no
04	Marinobacterium stanieri DSM 7027	16,936	no	x	x	no	no	no	WP_076466463.1	NZ_FTMN01000018.1	Gammaproteobacteria	Oceanospirillales	Oceanospirillaceae	no
05	Halomonas xinjiangensis TRM-0175	1,598,281	no	Chromosome	x	no	no	no	WP_043527841.1	NZ_JPZL01000001.1	Gammaproteobacteria	Oceanospirillales	Halomonadaceae	no
06	MAG Alcanivorax sp. NORP25	39,514	no	x	x	no	no	no	PHR64193.1	NVWY01000041.1	Gammaproteobacteria	Oceanospirillales	Alcanivoracaceae	no
07	Escherichia coli LMLEEc034	5,742	yes*	Plasmid	x	no	no	no	WP_202745724.1	NZ_JACHQG010000060.1	Gammaproteobacteria	Enterobacterales	Enterobacteriaceae	no
08	Citrobacter werkmanii LB-887	7,930	yes	Plasmid	pKPC-LB887	no	yes	no	WP_161623023.1	NZ_MT569433.1	Gammaproteobacteria	Enterobacterales	Enterobacteriaceae	IncQ plasmid; unpublished
09	Klebsiella pneumoniae CrB15i-106	5,719	no	x	x	no	no	no	WP_161623023.1	NZ_SSBX01000106.1	Gammaproteobacteria	Enterobacterales	Enterobacteriaceae	no
10	Marinobacter antarcticus CGMCC 1.10835	9,663	yes*	Plasmid	x	no	no	no	WP_072799878.1	NZ_FRAQ01000008.1	Gammaproteobacteria	Alteromonadales	Alteromonadaceae	no
11	Halomonas massiliensis Marseille-P2426T	6,176	yes*	Plasmid	x	no	no	no	WP_075882037.1	NZ_LT699759.1	Gammaproteobacteria	Oceanospirillales	Halomonadaceae	no
12	Pseudomonas cremoris WS 5096	5,002	yes*	Plasmid	x	no	no	no	WP_185711005.1	NZ_JAAXCZ010000036.1	Gammaproteobacteria	Pseudomonadales	Pseudomonadaceae	no
13	Roseovarius sp. EC-HK134	8,103	no	x	x	no	no	no	WP_151976046.1	NZ_LR701534.1	Alphaproteobacteria	Rhodobacterales	Roseobacteraceae	no
14	Roseovarius sp. EC-SD190	8,103	no	x	x	no	no	no	WP_151976046.1	NZ_LR701466.1	Alphaproteobacteria	Rhodobacterales	Roseobacteraceae	no
15	Sulfitobacter indolifex DSM 14862	17,291	yes	Plasmid	pDSM14862_g	no	no	no	DSM14862_04252	CP084958	Alphaproteobacteria	Rhodobacterales	Roseobacteraceae	no
16	Chromobacterium rhizoryzae JP2-74	5,169,057	yes	Chromosome	x	no	no	no	WP_118266691.1	NZ_CP031968.1	Betaproteobacteria	Neisseriales	Chromobacteriaceae	no
17	Kerstersia gyiorum SWMUKG01	3,945,801	yes	Chromosome	x	no	no	no	WP_134838262.1	NZ_CP033936	Betaproteobacteria	Burkholderiales	Alcaligenaceae	no
18	Bordetella trematum F581	4,476,250	yes	Chromosome	x	no	no	no	WP_022960378.1	NZ_CP016340.1	Betaproteobacteria	Burkholderiales	Alcaligenaceae	no
19	Thioalbus denitrificans DSM 26407	199,067	no	x	x	no	no	no	RCX28436.1	QPJY01000007.1	Gammaproteobacteria	Chromatiales	Ectothiorhodospiraceae	no
20	Acidithiobacillus caldus S1	2,495	no	x	x	no	no	no	OFC59316.1	LZYH01000559.1	Proteobacteria - Acidithiobacillia	Acidithiobacillales	Acidithiobacillaceae	no
21	Aeromonas caviae HP18	6,388	yes	Plasmid	pHP18	yes	no	no	WP_128314201.1	NZ_KU644672.1	Gammaproteobacteria	Aeromonadales	Aeromonadaceae	IncQ-1 plasmid (Wen et al. 2016)
22	Aeromonas caviae HP1	6,410	yes	Plasmid	pHP1	yes	no	no	WP_128314201.1	NZ_KU644673.1	Gammaproteobacteria	Aeromonadales	Aeromonadaceae	IncQ-1 plasmid (Wen et al. 2016)
23	Salmonella enterica 2015LSAL01697	5,125	yes*	Plasmid	x	no	no	no	WP_119024878.1	NZ_PCIP01000001.1	Gammaproteobacteria	Enterobacterales	Enterobacteriaceae	no
24	Aeromonas caviae AB5	7,212	yes	Plasmid	pAB5	yes	no	no	WP_172688160.1	NZ_KU644674.1	Gammaproteobacteria	Aeromonadales	Aeromonadaceae	IncQ-3 plasmid (Wen et al. 2016)
25	Enterobacter roggenkampii IPM1H6	7,212	yes	Plasmid	pIPM1H6qnr	yes	no	no	WP_172688160.1	NZ_LC545449.1	Gammaproteobacteria	Enterobacterales	Enterobacteriaceae	no
26	Aeromonas sp. ZO2	7,619	yes	Plasmid	pAerXIII	yes	no	no	WP_012954629.1	NZ_MK962693.1	Gammaproteobacteria	Aeromonadales	Aeromonadaceae	no
27	Kluyvera sp. KA2	8,789	yes	Plasmid	pKA2Q	no	no	yes	WP_012954629.1	NZ_MT720904.1	Gammaproteobacteria	Enterobacterales	Enterobacteriaceae	no
28	Salmonella sp. SJTUF14170	7,621	yes	Plasmid	p14170B	yes	no	no	WP_012954629.1	NZ_CP064665.1	Gammaproteobacteria	Enterobacterales	Enterobacteriaceae	no
29	Aeromonas taiwanensis L1713	53,205	yes	Plasmid	p1713-KPC	yes	yes	no	WP_012954629.1	NZ_MH624132.1	Gammaproteobacteria	Aeromonadales	Aeromonadaceae	IncP-6 plasmid (Hu et al. 2019)
30	Escherichia coli INSRA19829	12,748	yes	Plasmid	pUR19829-KPC21	yes	yes	no	WP_012954629.1	NZ_MH133192.1	Gammaproteobacteria	Enterobacterales	Enterobacteriaceae	IncQ2 plasmid (Manageiro et al. 2018)
31	Klebsiella pneumoniae I70	7,748	yes	Plasmid	pKPSH-70	yes	no	no	WP_012954629.1	NZ_KT896500.1	Gammaproteobacteria	Enterobacterales	Enterobacteriaceae	IncQ plasmid (Kaplan et al. 2015)
32	Enterobacter kobei WCHEK045523	9,639	yes	Plasmid	pQnrS2	yes	no	no	WP_012954629.1	NZ_CP032896.1	Gammaproteobacteria	Enterobacterales	Enterobacteriaceae	no
33	Aeromonas caviae HP16	6,213	yes	Plasmid	pHP16	yes	no	no	WP_012954629.1	NZ_KU644675.1	Gammaproteobacteria	Aeromonadales	Aeromonadaceae	IncQ-3 plasmid (Wen et al. 2016)
34	Aeromonas allosaccharophila HP5	7,637	yes	Plasmid	pHP5	yes	no	no	WP_012954629.1	NZ_KU644676.1	Gammaproteobacteria	Aeromonadales	Aeromonadaceae	IncQ-3 plasmid (Wen et al. 2016)

## Sheet: Table-S3B-RepY
Table S3B. RepY-type plasmid replicases. Homologous replicases of RepY with 202 amino acids from the 6,732 bp plasmid pDSM110277_f from Sulfitobacter pontiacus DSM 110277 (blue).
yes*, circularized plasmid.
No.	Strain	Size (bp)	circular	Localization	Name	Accession (Replicase)	Accession (Contig)	Class	Order	Family	Clade (Rhodobacterales)		Plasmid	Publication	Topic	DOI
01	Paracoccus marcusii OS22	7,672	yes	Plasmid	pMOS6	AFN10601.1	JQ678602.1	Alphaproteobacteria	Rhodobacterales	Rhodobacteraceae	Clade 8		pMOS6	Maj et al., 2013	Plasmids	DOI: 10.1371/journal.pone.0080258
02	Paracoccus sanguinis OM2164	6,587	yes	Plasmid	pPspOM7	WP_168784096.1	NZ_CP051545.1	Alphaproteobacteria	Rhodobacterales	Rhodobacteraceae	Clade 8		pPspOM7	Anton et al. 2021	Methylation	DOI: 10.1371/journal.pone.0247541
03	Paracoccus sp. FO-3	4,932	no	x	x	WP_140849345.1	x	Alphaproteobacteria	Rhodobacterales	Rhodobacteraceae	Clade 8		x	x	x	x
04	Ochrobactrum sp. POC9	5,028	no	x	x	WP_109989910.1	NZ_QGST01000058.1	Alphaproteobacteria	Hyphomicrobiales	Brucellaceae	x		x	x	x	x
05	Rhodobacter sp. 140A	1,582	no	x	x	RBP76534.1	QNSD01000071.1	Alphaproteobacteria	Rhodobacterales	Rhodobacteraceae	Clade 8		x	x	x	x
06	Paracoccus sphaerophysae HAMBI 3106	18,111	no	x	x	WP_084115886.1	NZ_JRKS01000058.1	Alphaproteobacteria	Rhodobacterales	Rhodobacteraceae	Clade 8		x	x	x	x
07	Bartonella sp. HY038	14,987	yes	Plasmid	x	WP_182419987.1	NZ_CP059728.1	Alphaproteobacteria	Hyphomicrobiales	Bartonellaceae	x		x	x	x	x
08	Gemmobacter nanjuingensis KCTC 23298	4,295	no	x	x	WP_189383121.1	NZ_BMYI01000052.1	Alphaproteobacteria	Rhodobacterales	Rhodobacteraceae	Clade 8		x	x	x	x
09	Falsigemmobacter faecalis YIM 102744-1	12,049	yes*	Plasmid	x	WP_199738039.1	NZ_RRAZ01000057.1	Alphaproteobacteria	Rhodobacterales	Rhodobacteraceae	Clade 8		x	x	x	x
10	Paracoccus fontiphilus MVW-1	12,066	no	x	x	WP_207472069.1	NZ_JAFNAW010000110.1	Alphaproteobacteria	Rhodobacterales	Rhodobacteraceae	Clade 8		x	x	x	x
11	Rhodobacter capsulatus SP108	8,339	yes*	Plasmid	x	WP_136906322.1	x	Alphaproteobacteria	Rhodobacterales	Rhodobacteraceae	Clade 8		x	x	x	x
12	Rhodobacter xinxiangensis TJ48	9,230	no	x	x	WP_136686133.1	x	Alphaproteobacteria	Rhodobacterales	Rhodobacteraceae	Clade 8		x	x	x	x
13	Sulfitobacter pontiacus DSM 110277	6,732	yes	Plasmid	pDSM110277_f	DSM110277_03778	CP084965	Alphaproteobacteria	Rhodobacterales	Roseobacteraceae	Clade 2		pDSM110277_f	current study	Plasmids	x
14	Klebsiella pneumoniae SL49	4,732	no	x	x	WP_205332820.1	NZ_QTKN01000067.1	Gammaproteobacteria	Enterobacterales	Enterobacteriaceae	x		x	x	x	x
15	Caballeronia concitans LMG 29315	10,595	yes*	Plasmid	x	WP_087129171.1	NZ_FCNV02000030.1	Betaproteobacteria	Burkholderiales	Burkholderiaceae	x		x	x	x	x
16	Pseudomonas putida 20-MO00641-0	6,318	yes*	Plasmid	x	WP_196188958.1	NZ_JADLKC010000097.1	Gammaproteobacteria	Pseudomonadales	Pseudomonadaceae	x		x	x	x	x
17	Pseudomonas savastonoi pv savastonoi	42,104	yes	Plasmid	pPsv48C	WP_054082372.1	NC_019292.2	Gammaproteobacteria	Pseudomonadales	Pseudomonadaceae	x		pPsv48C	Bardaji et al. 2011	Plasmids - Virulence	DOI: 10.1371/journal.pone.0025705
18	Sulfuriferula nivalis SGTM	45,416	yes	Plasmid	SGTM_pl1	WP_162086436.1	NZ_AP021882.1	Betaproteobacteria	Nitrosomonadales	Sulfuricellaceae	x		SGTM_pl1	Kojima et al. 2020	Species description	DOI: 10.1099/ijsem.0.004166
19	Thiomonas sp. X19	8,957	no	x	x	SCC95954.1	FMBP01000013.1	Betaproteobacteria	Burkholderiales	x	x		x	x	x	x
20	Thiomonas sp. Sup16B3-Bio17B3-OC7	8,082	yes	Plasmid	pB-SUP16B3	WP_156055344.1	NZ_LR131951.1	Betaproteobacteria	Burkholderiales	x	x		pB-SUP16B3	unpublished	x	x
21	Thimonas intermedia K12	27,774	yes	Plasmid	pTINT02	WP_013124641.1	x	Betaproteobacteria	Burkholderiales	x	x		pTINT02	record removed	x	x
22	Magnetospirillum molischianum DSM 120	12,147	no	x	x	WP_002725764.1	NZ_CAHP01000004.1	Alphaproteobacteria	Rhodospirillales	Rhodospirillaceae	x		x	x	x	x
23	Azospirillum griseum L-25-5 w-1	3,575	yes*	Plasmid	x	WP_126620772.1	NZ_RXMA01000072.1	Alphaproteobacteria	Rhodospirillales	Azospirillaceae	x		x	x	x	x

## Sheet: Table-S3C-RepW
Table S3C. RepW-type plasmid replicases. Homologous replicases of RepW with 432 amino acids from the 4,511 bp plasmid pDSM107133 from Pseudosulfitobacter sp. DSM 107133.
MAG, metagenome-assembled genome; yes*, circularized plasmid. RepW plasmids established in the current study, derived from the rat-gut-metagenome and other MAGs are highlighted in red, blue and gray, respectively.
No.	Strain	Size (bp)	circular	Localization	Name	Accession (Replicase)	Accession (Contig)	Class	Order	Family	Clade (Rhodobacterales)		Plasmid	Publication	Topic	DOI
01	Pseudosulfitobacter sp. DSM 107133 (PIC-76)	4,511	yes	Plasmid	pDSM107133_l	DSM107133_05018	CP085166	Alphaproteobacteria	Rhodobacterales	Roseobacteraceae	Clade 2		pDSM107133_l	current study	RepQ, RepY and RepW type plasmids	x
02	„Cuspidothrix issatschenkoi“ CHARLIE-1	3,124	no	x	x	WP_165790248.1	NZ_PGEM01000234	Cyanobacteria	Nostocales	Aphanizomenonaceae	x		x	x	x	x
03	Rat-gut-metagenome (Falkland Islands: river harbour)	4,724	yes	Plasmid	pRGFK1100	CRY96465.1	LN853681	environmental sample	x	x	x		pRGFK1100	x	x	x
04	MAG Paracoccus denitrificans S2 018 000 R3	3,968	no	x	x	PZO62628.1	QFMZ01000052	Alphaproteobacteria	Rhodobacterales	Roseobacteraceae	Clade 8		x	x	x	x
05	Paracoccus yeei G1212	3,568	no	x	x	WP_088239285.1	NZ_NIPZ01000121	Alphaproteobacteria	Rhodobacterales	Roseobacteraceae	Clade 8		x	x	x	x
06	Paracoccus haematequi M1-83	5,905	yes*	Plasmid	x	VDS06835.1	UZWE01000004	Alphaproteobacteria	Rhodobacterales	Roseobacteraceae	Clade 8		x	x	x	x
07	Ketogulonicigenium robustum SPU B003	4,005	yes	Plasmid	pRGRH0423	WP_085787618.1	NZ_CP019941	Alphaproteobacteria	Rhodobacterales	Roseobacteraceae	Clade 4		pRGRH0423	x	x	x
08	Rhodobacter sp. 24-YEA-8	3,429,433	no	Chromosome	x	SEC14608.1	FNSK01000001	Alphaproteobacteria	Rhodobacterales	Roseobacteraceae	Clade 8		x	x	x	x
09	Rat-gut-metagenome (Denmark: hospital sewer)	2,518	yes	Plasmid	pRGRH0423	CRY94980.1	LN853069	environmental sample	x	x	x		pRGRH0423	x	x	x
10	Sulfitobacter dubius DSM 109990	6,732	yes	Plasmid	pDSM109990_i	DSM109990_04152	CP085153	Alphaproteobacteria	Rhodobacterales	Roseobacteraceae	Clade 2		pDSM109990_i	current study	RepQ, RepY and RepW type plasmids	x
11	Thioclava sp. L04-15	5,876	no	x	x	WP_146671359.1	NZ_MPZW01000021	Alphaproteobacteria	Rhodobacterales	Roseobacteraceae	Clade 8		x	x	x	x
12	MAG Rhodobacteraceae bacterium	5,071	no	x	x	MBD3771853.1	JACXUV010000091	Alphaproteobacteria	Rhodobacterales	Roseobacteraceae	x			x	x	x
13	Magnetospirillum magneticum MGT-1	3,741	yes	Plasmid	pMGT	WP_176450443.1	NC_007706	Alphaproteobacteria	Rhodospirillales	Rhodospirillaceae	x		pMGT	Okamura et al. 2003	cryptic-plasmid-based shuttle vector	DOI: 10.1128/AEM.69.7.4274-4277.2003
14	Magnetospirillum sp LM-5	109,557	no	x	x	WP_173974484.1	NZ_CACVCE010000005	Alphaproteobacteria	Rhodospirillales	Rhodospirillaceae	x		x	x	x	x
15	MAG Sediment	147,841	no	x	x	MBF0354097.1	JADFZV010000003	Alphaproteobacteria	x	x	x			x	x	x
16	Limimaricola cinnabarinus XM1	16,950	no	x	x	WP_099278634.1	NZ_KZ304988	Alphaproteobacteria	Rhodobacterales	Roseobacteraceae	Clade 4		x	x	x	x
17	Yoonia tamlensis DSM 26879	2,241	no	x	x	SFR61580.1	FOYP01000006	Alphaproteobacteria	Rhodobacterales	Roseobacteraceae	Clade 4		x	x	x	x
18	Sagittula stellata E-37	130,625	no	x	x	WP_005862266.1	NZ_AAYA01000014	Alphaproteobacteria	Rhodobacterales	Roseobacteraceae	Clade 3B		x	x	x	x
19	Ruegeria arenilitoris HKCCD8929-2	434,749	no	x	x	WP_170333184.1	NZ_WPZQ01000004	Alphaproteobacteria	Rhodobacterales	Roseobacteraceae	Clade 1		x	x	x	x
20	Paracoccus fontiphilus MVW-1	4,978	no	x	x	WP_207472244.1	NZ_JAFNAW010000136	Alphaproteobacteria	Rhodobacterales	Roseobacteraceae	Clade 8		x	x	x	x
21	Rat-gut-metagenome (Denmark: hospital sewer)	5,072	yes	Plasmid	pRGRH0692	CRY95611.1	LN853310	environmental sample	x	x	x		pRgrH0692	x	x	x
22	Donghicola mangrovi C2-DW-16	4,709	no	x	x	WP_176856237.1	NZ_JABCJD010000023	Alphaproteobacteria	Rhodobacterales	Roseobacteraceae	Clade 8		x	x	x	x
23	Sulfitobacter sp. DSM 110093	5,635	yes	Plasmid	pDSM110093_e	DSM110093_04248	CP085172	Alphaproteobacteria	Rhodobacterales	Roseobacteraceae	Clade 2		pDSM110093_e	current study	RepQ, RepY and RepW type plasmids	x
24	Rat-gut-metagenome (Denmark: hospital sewer)	6,849	yes	Plasmid	pRGRH1820	CRY98035.1	LN854319	environmental sample	x	x	x		pRGRH1820	x	x	x
25	Chitinolyticbacter meiyuanensis SYBC-H1	4,325,960	yes	Chromosome	x	WP_148716517.1	NZ_CP041335	Betaproteobacteria	Neisseriales	Neisseriaceae	x		x	x	x	x
26	Paremcibacter congregatus ZYLT	4,189,011	yes	Chromosome	x	WP_133118542.1	NZ_CP041025	Alphaproteobacteria	Emcibacterales	Emcibacteraceae	x		x	x	x	x
27	Thalssobaculum salexigens DSM 19539	2,301,427	no	Chromosome	x	WP_156907329.1	NZ_KE384093	Alphaproteobacteria	Rhodospirillales	Thalassobaculaceae	x		x	x	x	x
28	MAG Hyphomicrobiales bacterium NORP22	42,815	no	x	x	PCJ90948.1	NVXB01000029	Alphaproteobacteria	Hyphomicrobiales	x	x		x	x	x	x
29	Escherichia coli IITD134	8,605	no	x	x	WP_210178973.1	NZ_JAGJWP010000039	Gammaproteobacteria	Enterobacterales	Enterobacteraceae	x		x	x	x	x
30	Brevibacillus sp. DP1-3A	10,996	no	x	x	WP_173621461.1	NZ_CP085878	Firmicutes	Bacillales	Paenibacillaceae	x		x	x	x	x
31	Brevibacillus sp. DP1.3A	6,349	yes	Plasmid	unnamed3	WP_173621479.1	NZ_CP085879	Firmicutes	Bacillales	Paenibacillaceae	x		unnamed3	x	x	x
32	Rat-gut-metagenome (Denmark: hospital sewer)	2,159	yes	Plasmid	pRGRH1818	CRY98032.1	LN854317	environmental sample	x	x	x		pRGRH1818	x	x	x
33	Pseudomonas putida PSB00039	3,734	no	x	x	WP_198757815.1	NZ_JAEHTH010000101	Gammaproteobacteria	Pseudomonadales	Pseudomonadaceae	x		x	x	x	x
34	Pseudomonas abietaniphila KF701	3,091	no	x	x	WP_062538161.1	NZ_BBQJ01000126	Gammaproteobacteria	Pseudomonadales	Pseudomonadaceae	x		x	x	x	x
35	Massilia dura KCTC12342	8,032	no	x	x	WP_189442388.1	NZ_BMWU01000092	Betaproteobacteria	Burkholderiales	Oxalobactericeae	x		x	x	x	x
36	Pseudomonas putida CFBP8769	6,563	no	x	x	WP_192238211.1	NZ_JACYXQ010000020	Gammaproteobacteria	Pseudomonadales	Pseudomonadaceae	x		x	x	x	x
37	Azotobacter chroococcum P207	7,487	no	x	x	WP_131350468.1	NZ_SJAB01000034	Gammaproteobacteria	Pseudomonadales	Pseudomonadaceae	x		x	x	x	x
38	Raoultella terrigena 18054	1,146	no	x	x	WP_159238035.1	NZ_CACSJL010000035	Gammaproteobacteria	Enterobacterales	Enterobacteraceae	x		x	x	x	x
39	Pseudomonas aeruginosa Ocean-1206	2,633	no	x	x	WP_124142587.1	NZ_NMRP01000067	Gammaproteobacteria	Pseudomonadales	Pseudomonadaceae	x		x	x	x	x
40	Pseudomonas aeruginosa Ocean-1187	2,354	no	x	x	OZO13334.1	NMRQ01000078	Gammaproteobacteria	Pseudomonadales	Pseudomonadaceae	x		x	x	x	x
41	Pseudomonas aeruginosa PA 1502029	3,120	no	x	x	WP_119564356.1	NZ_LSQC01000069	Gammaproteobacteria	Pseudomonadales	Pseudomonadaceae	x		x	x	x	x
42	Pseudomonas putida HUM-398	2,648	no	x	x	WP_162950962.1	NZ_RABL01000078	Gammaproteobacteria	Pseudomonadales	Pseudomonadaceae	x		x	x	x	x
43	Rat-gut-metagenome (Denmark: hospital sewer)	2,450	yes	Plasmid	pRGRH1809	CRY98001.1	LN854308	environmental sample	x	x	x		pRGRH1809	x	x	x
44	Rat-gut-metagenome (Denmark: hospital sewer)	2,229	yes	Plasmid	pRGRH0669	CRY95565.1	LN853291	environmental sample	x	x	x		pRGRH0669	x	x	x
45	Rat-gut-metagenome (Denmark: hospital sewer)	2,570	yes	Plasmid	pRGRH0637	CRY95485.1	LN853263	environmental sample	x	x	x		pRGRH0637	x	x	x
46	Rat-gut-metagenome (Denmark: hospital sewer)	2,348	yes	Plasmid	pRGRH0660	CRY95544.1	LN853284	environmental sample	x	x	x		pRGRH0660	x	x	x
47	Acinetobacter baumannii KCRI-33	1,903	no	x	x	WP_162540418.1	NZ_OVCD01000100	Gammaproteobacteria	Moraxellales	Moraxellaceae	x		x	x	x	x
48	Rat-gut-metagenome (Denmark: hospital sewer)	2,450	yes	Plasmid	pRGRH0649	CRY95512.1	LN853274	environmental sample	x	x	x		pRGRH0649	x	x	x
49	Cupriavidus taiwanensis	2,229	yes	Plasmid	pTJ86-2	WP_147310522.1	NC_010903	Betaproteobacteria	Burkholderiales	Burkholderiaceae	x		pTJ86-2	Sheu et al. 2007	Characterization of rolling-circle-type plasmid	DOI: 10.1016/j.plasmid.2006.10.003
50	Cupriavidus taiwanensis	2,221	yes	Plasmid	pTJ86-1	WP_147310522.1	NC_010902	Betaproteobacteria	Burkholderiales	Burkholderiaceae	x		pTJ86-1	Sheu et al. 2007	Characterization of rolling-circle-type plasmid	DOI: 10.1016/j.plasmid.2006.10.003
51	Acinetobacter sp. AG2	1,811	no	x	x	KKW82186.1	LBNA01000004	Gammaproteobacteria	Moraxellales	Moraxellaceae	x		x	x	x	x
52	Streptococcus sp. S784-96-1	2,458	no	x	x	WP_161979844.1	NZ_CACVCB010000067	Firmicutes	Lactobacillales	Streptococcaceae	x		x	x	x	x
53	Rat-gut-metagenome (Falkland Islands: river harbour)	2,419	yes	Plasmid	pRGFK1067	CRY96354.1	LN853648	environmental sample	x	x	x		pRGFK1067	x	x	x
54	Psychrobacter sp. ANT H3	4,211	yes	Plasmid	pA3H3	QJS05634.1	MN657083	Gammaproteobacteria	Moraxellales	Moraxellaceae			pA3H3	Dziewit et al. unpublished	x	x
55	Rat-gut-metagenome (Falkland Islands: river harbour)	2,163	yes	Plasmid	pRGFK1775	CRY97853.1	LN854275	environmental sample	x	x	x		pRGFK1775	x	x	x
56	Francisella tularensis CHUGA-Ft21	2,696	no	x	x	WP_160460549.1	NZ_VJAV01000094	Gammaproteobacteria	Thiotrichales	Francisellaceae	x		x	x	x	x
57	MAG Animal-Metagenome Inoviridae sp ctba29	5,419	no	x	x	AXH73844.1	MH616818	environmental sample	x	x	x		x	x	x	x
58	Salinibacterium sp. NK8237	2,564	no	x	x	WP_197139300.1	NZ_JADYWE010000006	Actinobacteria	Micrococcales	Microbacteriaceae	x		x	x	x	x
59	Psychrobacter sp. ANT P13	2,559	yes	Plasmid	pA13P1	WP_181718280.1	NZ_MN657025	Gammaproteobacteria	Moraxellales	Moraxellaceae	x		pA13P1	Dziewit et al. unpublished	x	x
60	Psychrobacter sp. ANT P48	2,505	yes	Plasmid	pA48P1	WP_181717817.1	NZ_MN657104	Gammaproteobacteria	Moraxellales	Moraxellaceae	x		pA48P1	Dziewit et al. unpublished	x	x
61	Psychrobacter sp. ANT-P46	2,444	yes	Plasmid	pA46P1	QJS05726.1	MN657099	Gammaproteobacteria	Moraxellales	Moraxellaceae	x		pA46P1	Dziewit et al. unpublished	x	x
